# Supplementary material for: Quantitative Proteomics Reveals Fh15 as an Antagonist of TLR4 Downregulating the Activation of NF-κB, Inducible Nitric Oxide, Phagosome Signaling Pathways, and Oxidative Stress of LPS-Stimulated Macrophages
Source: Int J Mol Sci. 2025 Jul 18;26(14):6914. doi: 10.3390/ijms26146914 (PMC12294962; doi:10.3390/ijms26146914)
Supplement: Supplementary file 1 [file ijms-26-06914-s001.zip]

Archive with 1 entries (1 files):
- ijms-3739501-supplementary.pdf
